# Supplementary material for: Molecular Tools to Infer Resistance-Breaking Abilities of Rice Yellow Mottle Virus Isolates
Source: Viruses. 2023 Apr 13;15(4):959. doi: 10.3390/v15040959 (PMC10144094; doi:10.3390/v15040959)
Supplement: Supplementary file 1 [file viruses-15-00959-s001.zip]

Archive with 6 entries (5 files):
- viruses-2305375-supplementary/
- viruses-2305375-supplementary/Figure S1.pptx
- viruses-2305375-supplementary/Figure S2.pptx
- viruses-2305375-supplementary/Table S1.xlsx
- viruses-2305375-supplementary/Table S2.xlsx
- viruses-2305375-supplementary/Table S3.xlsx
