# Supplementary material for: Molecular Tools to Infer Resistance-Breaking Abilities of Rice Yellow Mottle Virus Isolates
Source: Viruses. 2023 Apr 13;15(4):959. doi: 10.3390/v15040959 (PMC10144094; doi:10.3390/v15040959)
Supplement: Supplementary file 1 [file viruses-15-00959-s001.zip › viruses-2305375-supplementary/Table S1.xlsx]

## Sheet: Feuil1
Table S1: Name, sampling country and year, strain, genome or gene accession number of the 88 isolates representative of the RYMV genetic and pathogenic diversity
Isolate		year	strain	genome	CP	VPg
	country
Be125	Benin	2010	S1ca	MZ172961
Be127	Benin	2010	S2	MZ172962
Be136	Benin	2010	S1ca	MZ172957
BF1	Burkina Faso	1990	S2	AM883059
BF2	Burkina Faso	1990	S1wa		AJ885089	OQ627735
BF5	Burkina Faso	2000	S1wa	MZ172956
BF801	Burkina Faso	2005	S1ca	MZ172959
BF810	Burkina Faso	2005	S1ca	MZ172958
Ca5	Cameroun	2000	S1ca	MZ172967
Ca54	Cameroun	2000	S1ca		AJ317951	OQ652095
Cf1	Centrafrique	2012	S1ca		KF054740	OQ627736
Cf13	Centrafrique	2012	S1ca		OQ627734	OQ627737
Cf14	Centrafrique	2012	S1ca	MZ172968
Cf26	Centrafrique	2011	S1ca	MZ172955
CI1	Ivory Coast	1995	S1wa		AJ279902	OQ627738
CI12	Ivory Coast	1991	S2		AJ279913	OQ627739
CI2	Ivory Coast	1994	S1wa		AJ279903	AM883063
CI3	Ivory Coast	1995	S1wa		AJ279904	MF807955
CI4	Ivory Coast	1995	S1wa	AJ608206
CI63	Ivory Coast	1997	S2	AJ608207
CI8	Ivory Coast	1994	S2		AJ279909	AM883064
CIa	Ivory Coast	1975	S3	AJ608219
CIb	Ivory Coast	1990	S1wa	L20893
Et20	Ethiopia	2013	S4et	MH917950
Et5	Ethiopia	2013	S4et	MH917946
Ga4	Gambia	2006	Sg	FN432838
Gu101	Guinea	2007	S2		FN432854	OQ652096
Ke101	Kenya	2012	S4lv	MG599277
Ke105	Kenya	2012	S4lv	MG599278
Ke12	Kenya	2008	S6	FN432839
Ke2	Kenya	1966	S4lv	MG599276
Ke323	Kenya	2016	S4ug	MG599279
Ke345	Kenya	2016	S4ug	MG599280
Ma1	Mali	1990	S1wa		AJ279926	AM883066
Ma10	Mali	1996	S1wa	AJ608208
Ma105	Mali	2000	S2	MZ172969	AJ885135	AM883067
Ma2	Mali	1990	S1wa		AJ279927	OQ627740
Ma203	Mali	1997	S2	FN432840
Ma5	Mali	1996	S2		AJ279930	OQ627741
Ma701	Mali	1997	Sa	MZ172970
Ma77	Mali	2000	Sa	AJ608209
Mg1	Madagascar	1989	S4mg	AJ608210
Mg11	Madagascar	2003	S4mg	JX966244
Mg15	Madagascar	2003	S4mg	JX966245
Mg16	Madagascar	2003	S4mg	AM883056
Mg2	Madagascar	1991	S4mg	AJ608211
Mg20	Madagascar	2004	S4mg	JX966246
Mw10	Malawi	2014	S7	MF989228
Mw2	Malawi	2014	S4lm		KP274893	OQ627742
Ng101	Niger	2007	S1ca	MZ172963
Ng102	Niger	2007	S1ca	MZ172960
Ng105	Niger	2007	S1ca	MZ172964
Ng106	Niger	2007	S1ca	MF784437
Ng109	Niger	2007	S1ca	MF784438
Ng110	Niger	2007	S1ca		MZ172933	OQ627743
Ng111	Niger	2007	S1ca		MZ172934	OQ627744
Ng113	Niger	2007	S1ca		MF461282	MF461281
Ng119	Niger	2007	S1ca	MZ172965
Ng18	Niger	2005	S1ca	FN432841
Ng218	Niger	2009	S1ca	MZ172954
Ni1	Nigeria	1980	S1ca	AJ608212
Ni2	Nigeria	1980	S1ca	AJ608213
Nia	Nigeria	1980	S1ca	U23142
Se1	Senegal	2018	Sg	MN 233654
Se5	Senegal	2018	Sg	MN 233655
SL3	Sierra Leone	1975	S3		AJ279937	AM883090
SL4	Sierra Leone	1975	S3	AJ608214
SL5	Sierra Leone	1975	S3		AJ885152	OQ627745
SL6	Sierra Leone	1975	S3		AJ279934	OQ627746
Tc28	Chad	2005	S1ca	FN432837
Tg1	Togo	2000	S1ca	MZ172966
Tg247	Togo	2014	S1ca		MF784439	MF784440
Tg274	Togo	2014	S1ca	MF784441
Tz11	Tanzania	2001	S6	AJ608215
Tz1102	Tanzania	2007	S6	JX966248
Tz127	Tanzania	1999	S6	AJ876793
Tz16	Tanzania	2002	S6	JX961551
Tz18	Tanzania	2002	S6	AJ877020
Tz202	Tanzania	2005	S6	AM883057
Tz209	Tanzania	2005	S6	AM883058
Tz21	Tanzania	2002	S6	JX966247
Tz3	Tanzania	1997	S5	AJ608216
Tz5	Tanzania	1997	S4lv	AJ608217
Tz8	Tanzania	1996	S4lm	AJ608218
Ug1	Uganda	2000	S4lv	KM487710
Ug148	Uganda	2009	S4ug	KM487711
Ug207	Uganda	2010	S4ug	KM487712
Ug230	Uganda	2009	S4ug	KM487713

## Sheet: Feuil2
CI110 O.l	2001	2		AJ885104		HE795659
CI111 S.a	2001	2		AJ885105		HE795660
CI112	2001	2		AJ885106		HE795661
CI113	2001	2		AJ885107		HE795662
CI114	2001	2		AJ885108		HE795663
CI115	2001	2		AJ885109		HE795664
CI116	2001	2		AJ885110		HE795665
CI121	2001	2		AJ885113		HE795666
CI138	2001	2		AJ885115		HE795667
Ma204	97	Sa		AM931182	***	HE795648
Ma205	97	Sa		AM931183	***	HE795649
Ma302	07			FN432861	***	HE795654
Ma304	07			FN432863		HE795655
Ma305	07			FN432864	***	HE795656
Ma703 (BF703)	97			***		HE795644
