# Supplementary material for: Molecular Tools to Infer Resistance-Breaking Abilities of Rice Yellow Mottle Virus Isolates
Source: Viruses. 2023 Apr 13;15(4):959. doi: 10.3390/v15040959 (PMC10144094; doi:10.3390/v15040959)
Supplement: Supplementary file 1 [file viruses-15-00959-s001.zip › viruses-2305375-supplementary/Table S2.xlsx]

## Sheet: Feuil1
Table S2: Previously observed, inferred and validated pathotypes of the 52 RYMV isolates analyzed in this study
Isolate	observed pathotype	F1731E/T profile E vs T/T'*	F353T/G profile T vs T'	VPg sequence validation	P1 sequence	phylogenetic validation
Be125		E		E
Be127		T/T'	T	T	G	+
Be136		ND		E
BF1	T	"T/T'"	T	T	G	+
BF2		"T/T'"	T	T		+
BF5		"T/T'"	T	T	G	+
Ca5	E	"E"		E
Ca54		ND		E
Cf1		E		E
Cf13		E		E
CI1		ND		T
CI12		"T/T'"	T	T		+
CI2	T	"T/T'"	T	T		+
CI3	T	T/T'	T	T		+
CI4	E	E		E
CI63	T	"T/T'"	T	T	G	+
CI8	T	T/T'	T	T		+
CIa	T	T/T'	T	T	G	+
Et20		E		E
Et5		E		E
Gu101		T/T'	T	T		+
Ke101		E		E
Ma1		"T/T'"	T	T		+
Ma10		E		E
Ma105		T/T'	T	T	G	+
Ma2		E		E
Ma5		T/T'	T	T		+
Mg1	E	E		E
Mg16		E		E
Mw2		E		E
Ng101		T/T'	T'	T	T	+
Ng105		T/T'	T'	T	T	+
Ng106	T'	T/T'	T'	T	T	+
Ng109	E	E		E
Ng110		T/T'	T	T		+
Ng111		E		E
Ng113	E	E		E
Ng119	T'	"T/T'"	T'	T	T	+
Ni1	T'	T/T'	T'	T	T	+
Ni2		ND		E
SL3		T/T'	ND	T		+
SL4		T/T'	T	T	G	+
SL5		T/T'	T	T		+
SL6		T/T'	T	T		+
Tg247	T'	T/T'	T'	T		+
Tg274	T'	"T/T'"	T'	T	T	+
Tz202		"E"		E
Tz3		E		E
Tz5	E	E		E
Tz8		E		E
Ug207		"E"		E
Ug230		"E"		E
* profiles with with a strong band with one pair and a feint band with the other are indicated under brackets

## Sheet: Feuil2
CI110 O.l	2001	2		AJ885104		HE795659
CI111 S.a	2001	2		AJ885105		HE795660
CI112	2001	2		AJ885106		HE795661
CI113	2001	2		AJ885107		HE795662
CI114	2001	2		AJ885108		HE795663
CI115	2001	2		AJ885109		HE795664
CI116	2001	2		AJ885110		HE795665
CI121	2001	2		AJ885113		HE795666
CI138	2001	2		AJ885115		HE795667
Ma204	97	Sa		AM931182	***	HE795648
Ma205	97	Sa		AM931183	***	HE795649
Ma302	07			FN432861	***	HE795654
Ma304	07			FN432863		HE795655
Ma305	07			FN432864	***	HE795656
Ma703 (BF703)	97			***		HE795644
