# Supplementary material for: Molecular Tools to Infer Resistance-Breaking Abilities of Rice Yellow Mottle Virus Isolates
Source: Viruses. 2023 Apr 13;15(4):959. doi: 10.3390/v15040959 (PMC10144094; doi:10.3390/v15040959)
Supplement: Supplementary file 1 [file viruses-15-00959-s001.zip › viruses-2305375-supplementary/Table S3.xlsx]

## Sheet: Feuil1
Table S3: Accuracy of the method based on calculation of type I and type II errors
	pathotype E present	pathotype E absent	pathotype T present	pathotype T absent	pathotype T' present	pathotype T' absent
test positive	22	1 (type I error)	18	3 (type I error)	7	0 (type I error)
test negative	3 (type II error)	26	2 (type II error)	29	0 (type II error)	44
	=22x100/(22+3)	=26x100/(26+1)	=18x100/(18+2)	=29x100/(29+3)	=7x100/(7+0)	=44x100/(44+0)
	sensitivity = 88%	specificity = 96%	sensitivity = 90%	specificity = 91%	sensitivity = 100%	specificity = 100%
